# Supplementary material for: Nurse-Led Interventions in Chronic Obstructive Pulmonary Disease Patients: A Systematic Review and Meta-Analysis
Source: Int J Environ Res Public Health. 2022 Jul 26;19(15):9101. doi: 10.3390/ijerph19159101 (PMC9368558; doi:10.3390/ijerph19159101)
Supplement: Supplementary file 1 [file ijerph-19-09101-s001.zip]

Archive with 1 entries (1 files):
- ijerph-1812603-supplementary.pdf
